# Supplementary material for: Safety and Immunogenicity of an Accelerated Ebola Vaccination Schedule in People with and without Human Immunodeficiency Virus: A Randomized Clinical Trial
Source: Vaccines (Basel). 2024 May 4;12(5):497. doi: 10.3390/vaccines12050497 (PMC11125575; doi:10.3390/vaccines12050497)
Supplement: Supplementary file 1 [file vaccines-12-00497-s001.zip]

Archive with 3 entries (3 files):
- Supplement/Supplement S1. Study protocol.pdf
- Supplement/Supplement S2. Statistical analysis plan.pdf
- Supplement/Supplement S3. Supplementary material.doc
